# Supplementary material for: Relative quantification of proteins and post-translational modifications in proteomic experiments with shared peptides: a weight-based approach
Source: Bioinformatics. 2025 Jan 31;41(3):btaf046. doi: 10.1093/bioinformatics/btaf046 (PMC11879648; doi:10.1093/bioinformatics/btaf046)
Supplement: btaf046_Supplementary_Data [file btaf046_supplementary_data.zip]

Archive with 2 entries (2 files):
- Log.txt
- MSstatsWeightedSummary__relative_protein_quantification_with_shared_peptides-SI-final.pdf
