# Supplementary material for: Relative quantification of proteins and post-translational modifications in proteomic experiments with shared peptides: a weight-based approach
Source: Bioinformatics. 2025 Jan 31;41(3):btaf046. doi: 10.1093/bioinformatics/btaf046 (PMC11879648; doi:10.1093/bioinformatics/btaf046)
Supplement: btaf046_Supplementary_Data [file btaf046_supplementary_data.zip › Log.txt]

Copying the file from \\chenasprod\Software_Support\Smart_Suite\Smart_Track\Watch_Folder\Smart_Proof_Marked_PDF\OP-CBIO250046_AuthorCorr_SupplementFolder_MSstatsWeightedSummary__relative_protein_quantification_with_shared_peptides-SI-final.pdf---> to --->\\chenasprod\kglinw2\Journals\OUP\CBIO\Vol00000\250046\FreshMss\suppl_data\\MSstatsWeightedSummary__relative_protein_quantification_with_shared_peptides-SI-final.pdf--> 2/18/2025 1:36 PM
Copying the file from \\chenasprod\Software_Support\Smart_Suite\Smart_Track\Watch_Folder\Smart_Proof_Marked_PDF\OP-CBIO250046_PECorr_SupplementFolder_MSstatsWeightedSummary__relative_protein_quantification_with_shared_peptides-SI-final.pdf---> to --->\\chenasprod\kglinw2\Journals\OUP\CBIO\Vol00000\250046\FreshMss\suppl_data\\MSstatsWeightedSummary__relative_protein_quantification_with_shared_peptides-SI-final.pdf--> 2/19/2025 5:32 PM
Copying the file from \\chenasprod\Software_Support\Smart_Suite\Smart_Track\Watch_Folder\Smart_Proof_Marked_PDF\OP-CBIO250046_PECorr_SupplementFolder_MSstatsWeightedSummary__relative_protein_quantification_with_shared_peptides-SI-final.pdf---> to --->\\chenasprod\kglinw2\Journals\OUP\CBIO\Vol00000\250046\FreshMss\suppl_data\\MSstatsWeightedSummary__relative_protein_quantification_with_shared_peptides-SI-final.pdf--> 2/21/2025 11:05 AM
